# Supplementary material for: Phenological overlap of interacting species in a changing climate: an assessment of available approaches
Source: Ecol Evol. 2013 Jul 22;3(9):3183–93. doi: 10.1002/ece3.668 (PMC3790560; doi:10.1002/ece3.668)
Supplement: Supplementary file 1 [file ece30003-3183-SD1.xlsx]

## Sheet: Supplementary_Table
Reference	Title	Approach	Multiple approach (2)	Multiple approach (3)	Interaction category	Interaction	Habitat	Organism
Aanes et al. 2002	The Arctic Oscillation predicts effects of climate change in two trophic levels in a high-arctic ecosystem	long-term data	mechanistic model		+ , –	plant-herbivore	terrestrial	vertebrate, plant
Adamík & Král 2008	Climate- and resource-driven long-term changes in dormice populations negatively affect hole-nesting songbirds	long-term data	mechanistic model		+ , –	predator-prey	terrestrial	vertebrate, plant
Adler et al. 2007	Effects of long-term experimental warming on aphid density in the field	long-term data	experimental manipulation		+ , –	plant-aphid	terrestrial	invertebrate, plant
Aldridge et al. 2011	Emergence of a mid-season period of low floral resources in a montane meadow ecosystem associated with climate change	long-term data			+ , +	plant-pollinator	terrestrial	invertebrate, plant
Altermatt 2010	Tell me what you eat and I'll tell you when you fly: diet can predict phenological changes in response to climate change	long-term data	mechanistic model		+, –	plant-herbivore	terrestrial	invertebrate, plant
Anneville et al. 2007	Long-term changes in the copepod community of Lake Geneva	long-term data			+ , –; – , –	predator-prey; competition	freshwater	invertebrate
Bartomeus et al. 2011	Climate-associated phenological advances in bee pollinators and bee-pollinated plants	long-term data			+ , +	plant-pollinator	terrestrial	invertebrate, plant
Barton 2010	Climate warming and predation risk during herbivore ontogeny	experimental manipulation	mechanistic model		+ , –	predator-prey	terrestrial	invertebrate
Berger et al. 2010	Water temperature and stratification depth independently shift cardinal events during plankton spring succession	experimental manipulation	mechanistic model		+ , –	predator-prey	freshwater	invertebrate
Boggs & Inouye 2012	A single climate driver has direct and indirect effects on insect population dynamics	long-term data			+ , +	plant-pollinator	terrestrial	invertebrate, plant
Burger et al. 2012	Climate change, breeding date and nestling diet: how temperature differentially affects seasonal changes in pied flycatcher diet depending on habitat variation	natural experiment/short-term observation	long-term data	mechanistic model	+ , –	predator-prey	terrestrial	vertebrate, invertebrate
Burthe et al. 2012	Phenological trends and trophic mismatch across multiple levels of a North Sea pelagic food web	long-term data	mechanistic model		+ , –	predator-prey	marine	invertebrate
Buse et al. 1999	Effects of elevated temperature on multi-species interactions: the case of pedunculate oak, winter moth and tits	natural experiment/short-term observation	mechanistic model		+ , –	plant-herbivore; predator-prey	terrestrial	vertebrate, invertebrate, plant
Caffarra et al. 2012	Modelling the impact of climate change on the interaction between grapevine and its pests and pathogens: European grapevine moth and powdery mildew	natural experiment/short-term observation	simulation/non-mechanistic model		+ , –	pest-pathogen/host	terrestrial	invertebrate, plant
Costello et al. 2006	A physical-biological interaction underlying variable phenological responses to climate change by coastal zooplankton	long-term data			+ , –	predator-prey	marine	invertebrate
Dickey et al. 2008	Climatic effects on the breeding phenology and reproductive success of an arctic-nesting goose species	long-term data	mechanistic model		+ , –	predator-prey	terrestrial	vertebrate
Dijkstra et al. 2011	The effects of climate change on species composition, succession and phenology: a case study	long-term data	mechanistic model		– , –	competition	marine	invertebrate
Durant et al. 2005	Timing and abundance as key mechanisms affecting trophic interactions in variable environments	long-term data	mechanistic model		+ , –	predator-prey	terrestrial, marine	vertebrate, invertebrate, plant
Durant et al. 2012	Within and between species competition in a seabird community: statistical exploration and modeling of time-series data	long-term data	simulation/non-mechanistic model		– , –	competition	marine	vertebrate
Edwards & Richards 2004	Impact of climate change on marine pelagic phenology and trophic mismatc	long-term data			+ , –	predator-prey	marine	invertebrate
Encinas-Viso et al. 2012	Phenology drives mutualistic network structure and diversity	simulation/non-mechanistic model			+ , +	plant-pollinator	terrestrial	invertebrate, plant
Fabina et al. 2010	Sensitivity of plant-pollinator-herbivore communities to changes in phenology	simulation/non-mechanistic model			+ , +; + , –	plant-pollinator-herbivore	terrestrial	invertebrate, plant
Forchhammer et al. 2005	Local-scale and short-term herbivore-plant spatial dynamics reflect influences of large-scale climate	long-term data	mechanistic model		+ , –	plant-herbivore	terrestrial	vertebrate, plant
Forrest & Thomson 2009	Pollintor experience, neophobia and the evolution of flowering time	experimental manipulation			+ , +	plant-pollinator	terrestrial	invertebrate, plant
Forrest & Thomson 2011	An examination of synchrony between insect emergence and flowering in Rocky Mountain meadows	experimental manipulation	mechanistic model		+ , +	plant-pollinator	terrestrial	invertebrate, plant
Forrest et al. 2010	Flowering phenology in subalpine meadows: does climate variation influence community co-flowering patterns?	long-term data	mechanistic model		– , –; + , +	plant-plant; plant-pollinator	terrestrial	invertebrate, plant
Gaston et al. 2009	Changes in seasonal events, peak food availability, and consequent breeding adjustment in a marine bird: a case of progressive mismatching	long-term data			+ , –	predator-prey	marine	vertebrate, invertebrate
Gilman et al. 2012	Evolution of plant-pollinator mutualisms in response to climate change	simulation/non-mechanistic model			+ , +	plant-pollinator	terrestrial	invertebrate, plant
Gordo & Sanz 2005	Phenology and climate change: a long-term study in a Mediterranean locality	long-term data			+ , +; + , –	plant-pollinator; plant-herbivore	terrestrial	invertebrate, plant
Gordo & Sanz 2009	Long-term temporal changes of plant phenology in the Western Mediterranean	long-term data			+ , +	plant-pollinator	terrestrial	invertebrate, plant
Greig et al. 2012	Warming, eutrophication, and predator loss amplify subsidies between aquatic and terrestrial ecosystems	experimental manipulation			+ , –	predator-prey	terrestrial, freshwater	vertebrate, invertebrate, plant
Hampton et al. 2006	Environmentally controlled I spring increase with implications for sockeye salmon fry in Lake Washington, USA	long-term data	mechanistic model		+ , –	predator-prey	freshwater	vertebrate, invertebrate
Helland et al. 2011	Ice-cover effects on competitive interactions between two fish species	long-term data	experimental manipulation		– , –	competition	marine	vertebrate
Hill & Hodkinson	Effects of temperature on phenological synchrony and altitudinal distribution of jumping plant lice (Hemiptera, Psylloidea) on dwarf willow (Salix lapponum) in Norway	natural experiment/short-term observation			+ , –	plant-herbivore	terrestrial	invertebrate, plant
Hipfner 2008	Matches and mismatches: ocean climate, prey phenology and breeding success in a zooplanktivorous seabird	long-term data	mechanistic model		+ , –	predator-prey	marine	vertebrate, invertebrate
Hodar & Zamora 2004	Herbivory and climatic warming: a Mediterranean outbreaking caterpillar attacks a relict, boreal pine species	long-term data			+ , –	plant-herbivore	terrestrial	invertebrate, plant
Hoover et al. 2012	Warming, CO2, and nitrogen deposition interactively affect a plant-pollinator mutualism	experimental manipulation			+ , +	plant-pollinator	terrestrial	invertebrate, plant
Jentsch et al. 2011	Climate extremes initiate ecosystem-regulating functions while maintaining productivity	experimental manipulation			– , –; + , –; + , +	competition; plant-herbivore; plant-mycorrhizae	terrestrial	invertebrate, plant, microbe
Jonzen et al. 2007	Climate change and the optimal arrival of migratory birds	simulation/non-mechanistic model			+ , –; – , –	predator-prey; competition	terrestrial	vertebrate, invertebrate
Klapwijk et al. 2010	Influence of experimental warming and shading on host-parasitoid synchrony	long-term data	experimental manipulation	mechanistic model	+ , –	host-parasite	terrestrial	invertebrate, plant
Kudo & Hirao 2006	Habitat-specific responses in the flowering phenology and seed set of alpine plants to climate variation: implications for global-change impacts	long-term data	natural experiment/short-term observation		+ , +	plant-pollinator	terrestrial	invertebrate, plant
Levine et al. 2010	Do competitors modulate rare plant response to precipitation change?	experimental manipulation			– , –	competition	terrestrial	plant
Logan 2007	An index to measure the effects of temperature change on trophic interactions	simulation/non-mechanistic model			+ , –	predator-prey	NA	NA
Logan 2008	Phenologically-structured predator-prey dynamics with temperature dependence	simulation/non-mechanistic model			+ , –	predator-prey	NA	invertebrate, plant
Logan et al. 2006	Temperature-dependent phenology and predation in arthropod systems	simulation/non-mechanistic model			+ , –	predator-prey	terrestrial	invertebrate
Lui et al. 2011	Shifting phenology and abundance under experimental warming alters trophic relationships and plant reproductive capacity	experimental manipulation			+ , –	plant-herbivore	terrestrial	invertebrate, plant
Lynch et al. 2012	Differential advancement of breeding phenology in response to climate may alter staggered breeding among sympatric pygoscelid penguins	long-term data	mechanistic model		– , –	competition	marine	vertebrate
Manca & DeMott 2009	Response of the invertebrate predator Bythotrephes to a climate-linked increase in the duration of a refuge from fish predation	long-term data	mechanistic model		+ , –	predator-prey	marine	vertebrate, invertebrate
Manca et al. 2007	Shifts in phenology of Bythotrephes longimanus and its modern success in Lake Maggiore as a result of changes in climate and trophy	long-term data			+ , –	predator-prey	marine	invertebrate
Marell et al. 2006	Nutrient dynamics of reindeer forage species along snowmelt gradients at different ecological scales	natural experiment/short-term observation	mechanistic model		+ , –	plant-herbivore	terrestrial	vertebrate, plant
Martin & Maron 2012	Climate impacts on bird and plant communities from altered animal-plant interactions	long-term data	experimental manipulation		+ , –	predator-prey; plant-herbivore	terrestrial	vertebrate, invertebrate, plant
Martin 2007	Climate correlates of 20 years of trophic changes in a high-elevation riparian system	long-term data			+ , –	predator-prey; plant-herbivore	terrestrial	vertebrate, invertebrate, plant
McKinney et al. 2012	Asynchronous changes in phenology of migrating Broad-tailed Hummingbirds and their early-season nectar resources	long-term data	simulation/non-mechanistic model		+ , +	plant-pollinator	terrestrial	vertebrate, plant
Memmott et al. 2007	Global warming and the disruption of plant-pollinator interactions	long-term data	simulation/non-mechanistic model		+ , +	plant-pollinator	terrestrial	invertebrate, plant
Merrill 2008	Combined effects of climate and biotic interactions on the elevational range of a phytophagous insect	long-term data	mechanistic model		+ , –	plant-herbivore	terrestrial	invertebrate, plant
Moller 2010	Host-parasite interactions and vectors in the barn swallow in relation to climate change	long-term data	mechanistic model		+ , –	host-parasite	terrestrial	vertebrate, invertebrate
Nicolle et al. 2012	Predicted warming and browning affect timing and magnitude of plankton phenological events in lakes: a mesocosm study	experimental manipulation			+ , –	predator-prey	freshwater	invertebrate
Niehaus & Ydenberg 2006	Ecological factors associated with the breeding and migratory phenology of high-latitude breeding western sandpipers	long-term data			+ , –	predator-prey	terrestrial	vertebrate
Parmesan 2007	Influences of species, latitudes and methodologies on estimates of phenological response to global warming	long-term data			+ , –	multiple	terrestrial, marine, freshwater	vertebrate, invertebrate, plant
Parsche et al. 2011	Experimental environmental change and mutualistic vs. antagonistic plant flower-visitor interactions	experimental manipulation			+ , +	plant-pollinator; plant-herbivore	terrestrial	invertebrate, plant
Pettorelli et al. 2005	Phenology and climate change: a long-term study in a Mediterranean locality	natural experiment/short-term observation			+ , –	plant-herbivore	terrestrial	vertebrate, plant
Pettorelli et al. 2007	Early onset of vegetation growth vs. rapid green-up: impacts on juvenile mountain ungulates	long-term data	mechanistic model		+ , –	plant-hervivore	terrestrial	vertebrate, plant
Post & Stenseth 1999	Climatic variability, plant phenology, and northern ungulates	long-term data	mechanistic model		+ , –	plant-herbivore	terrestrial	vertebrate, plant
Rafferty & Ives 2011	Effects of experimental shifts in flowering phenology on plant-pollinator interactions	long-term data	experimental manipulation		+ , +; +, –	plant-pollinator	terrestrial	invertebrate, plant
Rafferty & Ives 2012	Pollinator effectiveness varies with experimental shifts in flowering time	long-term data	experimental manipulation		+ , +	plant-pollinator	terrestrial	invertebrate, plant
Saino et al. 2009	Climate change effects on migration phenology may mismatch brood parasitic cuckoos and their hosts	long-term data			+ , –	host-parasite	terrestrial	vertebrate
Schaefer et al. 2006	Reproductive responses of two related coexisting songbird species to environmental changes: global warming, competition, and population sizes	long-term data			+ , –; – , –	predator-prey; plant-herbivore; competition	terrestrial	vertebrate, invertebrate, plant
Schluter et al. 2010	Phenological shifts of three interacting zooplankton groups in relation to climate change	long-term data	mechanistic model		+ , –	predator-prey	marine	invertebrate
Schluter et al. 2012	Long-term changes in the seasonality of selected diatoms related to grazers and environmental conditions	long-term data	mechanistic model		+ , –	predator-prey	marine	invertebrate
Shultz et al. 2009	Timing of breeding and reproductive performance in murres and kittiwakes reflect mismatched seasonal prey dynamics	long-term data	mechanistic model		+ , –	predator-prey	terrestrial	vertebrate, invertebrate
Singer & Parmesan 2010	Phenological asynchrony between herbivorous insects and their hosts: signal of climate change or pre-existing adaptive strategy?	long-term data			+, –	plant-herbivore	terrestrial	invertebrate, plant
Studds & Marra 2007	Linking fluctuations in rainfall to nonbreeding season performance in a long-distance migratory bird, Setophaga ruticilla	natural experiment/short-term observation	mechanistic model		+ , –	predator-prey	terrestrial	vertebrate, plant
Sullivan et al. 2007	Seasonality of the copepods Acartia hudsonica and Acartia tonsa in Narragansett Bay, RI, USA during a period of climate change	long-term data			+ , –; – , –	predator-prey; competition	marine	invertebrate
Thackeray et al. 2010	Trophic level asynchrony in rates of phenological change for marine, freshwater and terrestrial environments	long-term data			NA (many)	NA (many)	terrestrial, marine, freshwater	vertebrate, invertebrate, plant
Thomson 2010	Flowering phenology, fruiting success and progressive deterioration of pollination in an early-flowering geophyte	long-term data	experimental manipulation		+ , +	plant-pollinator	terrestrial	invertebrate, plant
Todd et al. 2011	Climate change correlates with rapid delays and advancements in reproductive timing in an amphibian community	long-term data	mechanistic model		– , –	competition	terrestrial	vertebrate
Vanderploeg et al. 2012	Seasonal zooplankton dynamics in Lake Michigan: Disentangling impacts of resource limitation, ecosystem engineering, and predation during a critical ecosystem transition	long-term data			+ , –; – , –	predator-prey; competition	freshwater	vertebrate, invertebrate
Vindstad et al. 2011	Phenological diversity in the interactions between winter moth (Operophtera brumata) larvae and parasitoid wasps in sub-arctic mountain birch forest	natural experiment/short-term observation			+ , –	host-parasite	terrestrial	invertebrate
Visser & Holleman 2001	Warmer springs disrupt the synchrony of oak and winter moth phenology	long-term data	mechanistic model		+ , –	plant-herbivore	terrestrial	invertebrate, plant
Wagner & Benndorf 2007	Climate-driven warming during spring destabilises a Daphnia population: a mechanistic food web approach	long-term data	mechanistic model		+ , –	predator-prey	freshwater	invertebrate
Winder & Schindler 2004	Climate change uncouples trophic interactions in an aquatic ecosystem	long-term data			+ , –	predator-prey	freshwater	invertebrate
Wipf et al. 2006	Advanced snowmelt causes shift towards positive neighbour interactions in a subarctic tundra community	experimental manipulation			+ , +; – , –	facilitation; competition	terrestrial	plant
